# Supplementary material for: Appetite Regulation, Growth Performances and Fish Quality Are Modulated by Alternative Dietary Protein Ingredients in Gilthead Sea Bream (Sparus aurata) Culture
Source: Animals (Basel). 2021 Jun 28;11(7):1919. doi: 10.3390/ani11071919 (PMC8300235; doi:10.3390/ani11071919)
Supplement: Supplementary file 1 [file animals-11-01919-s001.zip]

Archive with 1 entries (1 files):
- animals-1280587-supplementary.pdf
